# Supplementary material for: Combined transcriptomic and metabolomic analysis revealed that pH changes affected the expression of carbohydrate and ribosome biogenesis-related genes in Aspergillus niger SICU-33
Source: Front Microbiol. 2024 Jun 19;15:1389268. doi: 10.3389/fmicb.2024.1389268 (PMC11220263; doi:10.3389/fmicb.2024.1389268)
Supplement: Supplementary file 1 [file Table_1.XLSX]

## Sheet: Table S1
Table S1 Primer sequences for RT-qPCR of 19 differentially expressed genes.
Gene ID	Gene name	Primer sequence（5‘-3’）
Scaffold8.g739	An17g02240F	CAGATCAAGCTCGCCCTCAA
	An17g02240R	CGTCGTACCTGACGAGAGTG
Scaffold2.g820	An01g04740F	GTCCCCCAAGAAGATCGGTG
	An01g04740R	GACGGTTCTGGATGGTCAGG
Scaffold6.g1141	ostA F	CTTCGTTGTTCACCTCCCCA
	ostA R	GTCTTCTGGGTCGTTGTCGT
Scaffold1.g1425	An06g01100 F	AGCCGATCATTTTCAGCCCA
	An06g01100 R	TTTCCGTCTCCGACAACGAG
Scaffold7.g486	An09g05880 F	GGTGACATCCAGCTTCGACA
	An09g05880 R	GCGGTTTTGCTCAACTCCAG
Scaffold8.g662	An16g08570 F	CCTCGAACGCATACTCCTCC
	An16g08570 R	GGTAGCCGTAATCCCACCAG
Scaffold7.g389	An09g04640 F	GTTCATCCTCGCTTGGGTCA
	An09g04640 R	GAACCCATCCTGTCCCGTTT
Scaffold2.g970	An01g02720 F	GACCAAGGAGCACTTCGTGA
	An01g02720 R	CGGGAGACGATGTGGTATGG
Scaffold5.g1219	An15g07150 F	GGCTTCAGGAACTTGGACGA
	An15g07150 R	TGGAAGCCCGGTACACAATC
Scaffold7.g1014	An14g05390 F	CCAAAGCATCGGGCAACTTC
	An14g05390 R	GCGCAAGATTCCTGGTGTTC
Scaffold3.g363	ANOM_001814 F	ATCGGGAATGCGTGGTTCAT
	ANOM_001814 R	GTCTTGCCACTTCGTTTGCC
Scaffold4.g953	An04g05300 F	GACACACCCCAACATGCAAC
	An04g05300 R	GGTACTTCAGCGAGTGGAGG
Scaffold6.g249	An02g02930 F	GTGGGCGTCAACTCTACCTC
	An02g02930 R	GACGGAGAAGGAGTCGTGTG
Scaffold9.g46	ANOM_009576 F	CTCCGAAAACCCGTGTACCA
	ANOM_009576 R	CTCTTCCGACCAGCGTCTTT
Scaffold4.g1067	aglU F	CAAAACTTGACGAAGGGCGG
	aglU R	ATTGCAGAGCATCGTTCCCA
Scaffold6.g1128	hxk F	CCTTCGACATCACCCAGTCC
	hxk R	CAGTCGGCGATGTATTCCCA
Scaffold1.g1067	An08g06790 F	AAGTCCAAGCACGTCCACAA
	An08g06790 R	CATAGTTGATCCGGCCTCCC
Scaffold4.g566	An04g00570 F	CTCCTTTCCGTTCACTGCCT
	An04g00570 R	TGATGATTTGGCGGTGCTCT
Scaffold6.g396	An02g04830 F	CAGCACCTGTTCGGAGGTAG
	An02g04830 R	CCGAAGACGAACACCCAGAA

## Sheet: Table S2
Table S2 The significantly enriched KEGG pathways based on differentially expressed genes (DEGs) in group pH 9.0 vs. pH7.0 and pH 5.0 vs. pH 7.0 of Aspergillus niger SICU-33. Pathway_Hierarchy1 and Pathway_Hierarchy2 represent the first and second levels of attribution in metabolic pathways，respectively.
Group	Pathway_Hierarchy1	Pathway_Hierarchy2	Map_ID	Map_Name	p.value	FDR	Up_number	Down_number
pH 5.0 vs.pH 7.0	Genetic Information Processing	Translation	ang03010	Ribosome	2.09852e-21	2.28739e-19	66	0
	Genetic Information Processing	Replication and repair	ang03030	DNA replication	8.46662e-08	4.61431e-06	1	21
	Genetic Information Processing	Folding, sorting and degradation	ang04141	Protein processing in endoplasmic reticulum	1.13049e-05	0.000410746	15	19
	Metabolism	Amino acid metabolism	ang00250	Alanine, aspartate and glutamate metabolism	0.00221623	0.0603924	5	11
	Genetic Information Processing	Replication and repair	ang03440	Homologous recombination	0.00433967	0.0875795	3	7
	Metabolism	Glycan biosynthesis and metabolism	ang00510	N-Glycan biosynthesis	0.00482089	0.0875795	0	13
	Metabolism	Carbohydrate metabolism	ang00500	Starch and sucrose metabolism	0.00640859	0.0946786	12	10
	Metabolism	Glycan biosynthesis and metabolism	ang00513	Various types of N-glycan biosynthesis	0.00694888	0.0946786	2	11
	Metabolism	Glycan biosynthesis and metabolism	ang00531	Glycosaminoglycan degradation	0.00844345	0.0996195	3	2
	Metabolism	Amino acid metabolism	ang00260	Glycine, serine and threonine metabolism	0.00913941	0.0996195	8	15
	Genetic Information Processing	Replication and repair	ang03430	Mismatch repair	0.0105773	0.104811	0	10
	Genetic Information Processing	Folding, sorting and degradation	ang03050	Proteasome	0.0125007	0.113548	1	13
	Metabolism	Carbohydrate metabolism	ang00520	Amino sugar and nucleotide sugar metabolism	0.0268213	0.208823	13	9
	Cellular Processes	Transport and catabolism	ang04144	Endocytosis	0.0268213	0.208823	2	20
	Metabolism	Metabolism of other amino acids	ang00410	beta-Alanine metabolism	0.047494	0.345123	4	7
	Human Diseases	Drug resistance: Antimicrobial	ang01501	beta-Lactam resistance	0.0519281	0.351256	1	1
	Metabolism	Lipid metabolism	ang00592	alpha-Linolenic acid metabolism	0.0547831	0.351256	5	0
	Metabolism	Amino acid metabolism	ang00220	Arginine biosynthesis	0.05808	0.351707	4	5
	Metabolism	Amino acid metabolism	ang00280	Valine, leucine and isoleucine degradation	0.0689985	0.395834	8	7
	Metabolism	Glycan biosynthesis and metabolism	ang00511	Other glycan degradation	0.0853791	0.465316	1	3
	Genetic Information Processing	Folding, sorting and degradation	ang04120	Ubiquitin mediated proteolysis	0.102489	0.531969	9	8
	Metabolism	Amino acid metabolism	ang00400	Phenylalanine, tyrosine and tryptophan biosynthesis	0.116315	0.576289	7	2
	Cellular Processes	Transport and catabolism	ang04138	Autophagy - yeast	0.123362	0.582184	4	16
	Metabolism	Carbohydrate metabolism	ang00630	Glyoxylate and dicarboxylate metabolism	0.131188	0.582184	7	9
	Metabolism	Amino acid metabolism	ang00350	Tyrosine metabolism	0.133528	0.582184	6	11
	Genetic Information Processing	Replication and repair	ang03410	Base excision repair	0.149812	0.620604	2	5
	Metabolism	Metabolism of cofactors and vitamins	ang00780	Biotin metabolism	0.153727	0.620604	4	1
	Metabolism	Metabolism of other amino acids	ang00480	Glutathione metabolism	0.184222	0.686572	10	3
	Metabolism	Metabolism of cofactors and vitamins	ang00740	Riboflavin metabolism	0.196628	0.686572	3	2
	Metabolism	Metabolism of cofactors and vitamins	ang00730	Thiamine metabolism	0.196628	0.686572	2	3
	Metabolism	Metabolism of cofactors and vitamins	ang00670	One carbon pool by folate	0.196628	0.686572	1	4
	Metabolism	Amino acid metabolism	ang00310	Lysine degradation	0.201562	0.686572	3	7
	Metabolism	Carbohydrate metabolism	ang00052	Galactose metabolism	0.224614	0.73085	5	3
	Metabolism	Biosynthesis of other secondary metabolites	ang00404	Staurosporine biosynthesis	0.227972	0.73085	1	0
	Cellular Processes	Transport and catabolism	ang04145	Phagosome	0.259842	0.809221	0	8
	Metabolism	Lipid metabolism	ang00072	Synthesis and degradation of ketone bodies	0.267432	0.809724	0	3
	Metabolism	Glycan biosynthesis and metabolism	ang00563	Glycosylphosphatidylinositol (GPI)-anchor biosynthesis	0.296682	0.861369	2	5
	Metabolism	Lipid metabolism	ang00590	Arachidonic acid metabolism	0.320781	0.861369	1	1
	Metabolism	Amino acid metabolism	ang00290	Valine, leucine and isoleucine biosynthesis	0.337667	0.861369	5	2
	Metabolism	Energy metabolism	ang00910	Nitrogen metabolism	0.337667	0.861369	1	6
	Metabolism	Glycan biosynthesis and metabolism	ang00603	Glycosphingolipid biosynthesis - globo and isoglobo series	0.337733	0.861369	1	2
	Metabolism	Carbohydrate metabolism	ang00040	Pentose and glucuronate interconversions	0.350101	0.861369	7	5
	Metabolism	Amino acid metabolism	ang00360	Phenylalanine metabolism	0.350101	0.861369	6	6
	Genetic Information Processing	Replication and repair	ang03420	Nucleotide excision repair	0.361028	0.861369	0	10
	Metabolism	Lipid metabolism	ang00561	Glycerolipid metabolism	0.361028	0.861369	3	7
	Metabolism	Lipid metabolism	ang00600	Sphingolipid metabolism	0.379318	0.861369	3	4
	Metabolism	Carbohydrate metabolism	ang00640	Propanoate metabolism	0.379318	0.861369	3	4
	Metabolism	Energy metabolism	ang00680	Methane metabolism	0.379318	0.861369	3	4
	Metabolism	Lipid metabolism	ang01040	Biosynthesis of unsaturated fatty acids	0.39304	0.874313	5	0
	Genetic Information Processing	Replication and repair	ang03450	Non-homologous end-joining	0.407535	0.883026	2	1
	Metabolism	Metabolism of other amino acids	ang00440	Phosphonate and phosphinate metabolism	0.413159	0.883026	2	0
	Metabolism	Carbohydrate metabolism	ang00650	Butanoate metabolism	0.431595	0.90469	1	5
	Metabolism	Lipid metabolism	ang00565	Ether lipid metabolism	0.457515	0.936266	2	2
	Metabolism	Carbohydrate metabolism	ang00051	Fructose and mannose metabolism	0.463838	0.936266	8	2
	Cellular Processes	Cell growth and death	ang04113	Meiosis - yeast	0.472719	0.936842	4	11
	Metabolism	Biosynthesis of other secondary metabolites	ang00254	Aflatoxin biosynthesis	0.498758	0.947776	2	0
	Metabolism	Lipid metabolism	ang00071	Fatty acid degradation	0.511188	0.947776	7	2
	Metabolism	Metabolism of cofactors and vitamins	ang00750	Vitamin B6 metabolism	0.538499	0.947776	2	1
	Metabolism	Biosynthesis of other secondary metabolites	ang00403	Indole diterpene alkaloid biosynthesis	0.539949	0.947776	0	1
	Metabolism	Metabolism of terpenoids and polyketides	ang00906	Carotenoid biosynthesis	0.539949	0.947776	1	0
	Metabolism	Metabolism of cofactors and vitamins	ang00770	Pantothenate and CoA biosynthesis	0.543182	0.947776	5	2
	Cellular Processes	Transport and catabolism	ang04146	Peroxisome	0.556458	0.947776	11	6
	Environmental Information Processing	Signal transduction	ang04070	Phosphatidylinositol signaling system	0.565188	0.947776	1	3
	Genetic Information Processing	Folding, sorting and degradation	ang03060	Protein export	0.565188	0.947776	1	3
	Metabolism	Metabolism of cofactors and vitamins	ang00130	Ubiquinone and other terpenoid-quinone biosynthesis	0.565188	0.947776	2	2
	Cellular Processes	Transport and catabolism	ang04136	Autophagy - other	0.585937	0.953241	2	3
	Metabolism	Metabolism of terpenoids and polyketides	ang00900	Terpenoid backbone biosynthesis	0.585937	0.953241	2	3
	Cellular Processes	Cell growth and death	ang04111	Cell cycle - yeast	0.605038	0.956666	2	15
	Metabolism	Lipid metabolism	ang00564	Glycerophospholipid metabolism	0.606824	0.956666	5	8
	Metabolism	Metabolism of cofactors and vitamins	ang00760	Nicotinate and nicotinamide metabolism	0.614373	0.956666	2	2
	Metabolism	Lipid metabolism	ang00591	Linoleic acid metabolism	0.644905	0.96294	1	0
	Metabolism	Biosynthesis of other secondary metabolites	ang00232	Caffeine metabolism	0.644905	0.96294	1	0
	Metabolism	Xenobiotics biodegradation and metabolism	ang00791	Atrazine degradation	0.644905	0.96294	0	1
	Metabolism	Metabolism of cofactors and vitamins	ang00790	Folate biosynthesis	0.659938	0.972071	1	3
	Metabolism	Carbohydrate metabolism	ang00030	Pentose phosphate pathway	0.677594	0.98477	3	3
	Metabolism	Amino acid metabolism	ang00330	Arginine and proline metabolism	0.699265	0.995151	6	6
	Human Diseases	Endocrine and metabolic diseases	ang04933	AGE-RAGE signaling pathway in diabetic complications	0.702997	0.995151	1	1
	Metabolism	Carbohydrate metabolism	ang00010	Glycolysis / Gluconeogenesis	0.762024	1	8	3
	Metabolism	Metabolism of other amino acids	ang00460	Cyanoamino acid metabolism	0.77119	1	2	3
	Metabolism	Carbohydrate metabolism	ang00053	Ascorbate and aldarate metabolism	0.796719	1	0	2
	Metabolism	Carbohydrate metabolism	ang00620	Pyruvate metabolism	0.798523	1	6	3
	Metabolism	Carbohydrate metabolism	ang00562	Inositol phosphate metabolism	0.824739	1	1	4
	Environmental Information Processing	Membrane transport	ang02010	ABC transporters	0.831405	1	3	1
	Genetic Information Processing	Folding, sorting and degradation	ang04122	Sulfur relay system	0.832957	1	1	1
	Metabolism	Lipid metabolism	ang00061	Fatty acid biosynthesis	0.842896	1	2	1
	Metabolism	Amino acid metabolism	ang00300	Lysine biosynthesis	0.863255	1	2	0
	Metabolism	Amino acid metabolism	ang00340	Histidine metabolism	0.867812	1	1	2
	Metabolism	Nucleotide metabolism	ang00240	Pyrimidine metabolism	0.894511	1	3	1
	Metabolism	Metabolism of other amino acids	ang00430	Taurine and hypotaurine metabolism	0.902821	1	1	0
	Metabolism	Metabolism of other amino acids	ang00450	Selenocompound metabolism	0.902821	1	1	0
	Metabolism	Lipid metabolism	ang00100	Steroid biosynthesis	0.924069	1	1	3
	Metabolism	Nucleotide metabolism	ang00230	Purine metabolism	0.948016	1	1	7
	Metabolism	Amino acid metabolism	ang00270	Cysteine and methionine metabolism	0.954714	1	7	1
	Metabolism	Metabolism of cofactors and vitamins	ang00860	Porphyrin and chlorophyll metabolism	0.961261	1	1	1
	Genetic Information Processing	Folding, sorting and degradation	ang04130	SNARE interactions in vesicular transport	0.979526	1	0	1
	Environmental Information Processing	Signal transduction	ang04011	MAPK signaling pathway - yeast	0.992523	1	3	5
	Genetic Information Processing	Transcription	ang03022	Basal transcription factors	0.993511	1	1	1
	Genetic Information Processing	Translation	ang00970	Aminoacyl-tRNA biosynthesis	0.99416	1	3	0
	Metabolism	Amino acid metabolism	ang00380	Tryptophan metabolism	0.994724	1	2	5
	Metabolism	Energy metabolism	ang00920	Sulfur metabolism	0.995698	1	0	1
	Cellular Processes	Transport and catabolism	ang04139	Mitophagy - yeast	0.99742	1	2	0
	Genetic Information Processing	Translation	ang03015	mRNA surveillance pathway	0.99784	1	1	3
	Metabolism	Carbohydrate metabolism	ang00020	Citrate cycle (TCA cycle)	0.997956	1	2	0
	Metabolism	Energy metabolism	ang00190	Oxidative phosphorylation	0.998326	1	2	6
	Genetic Information Processing	Transcription	ang03020	RNA polymerase	0.999098	1	1	0
	Genetic Information Processing	Folding, sorting and degradation	ang03018	RNA degradation	0.999324	1	1	2
	Genetic Information Processing	Transcription	ang03040	Spliceosome	0.999753	1	7	0
	Genetic Information Processing	Translation	ang03008	Ribosome biogenesis in eukaryotes	0.99994	1	4	0
	Genetic Information Processing	Translation	ang03013	RNA transport	1	1	1	2
pH 9.0 vs. pH 7.0	Genetic Information Processing	Translation	ang03008	Ribosome biogenesis in eukaryotes	3.83478e-07	4.02652e-05	0	27
	Metabolism	Amino acid metabolism	ang00250	Alanine, aspartate and glutamate metabolism	0.000102289	0.00537018	4	11
	Genetic Information Processing	Replication and repair	ang03430	Mismatch repair	0.000545233	0.0190831	2	8
	Genetic Information Processing	Replication and repair	ang03030	DNA replication	0.000792782	0.0208105	3	10
	Metabolism	Carbohydrate metabolism	ang00030	Pentose phosphate pathway	0.00285278	0.0599083	10	1
	Metabolism	Amino acid metabolism	ang00260	Glycine, serine and threonine metabolism	0.00605724	0.106002	6	12
	Metabolism	Metabolism of other amino acids	ang00410	beta-Alanine metabolism	0.00951682	0.142752	4	6
	Metabolism	Metabolism of cofactors and vitamins	ang00730	Thiamine metabolism	0.0137613	0.161092	4	2
	Metabolism	Metabolism of other amino acids	ang00480	Glutathione metabolism	0.0138079	0.161092	9	4
	Metabolism	Carbohydrate metabolism	ang00051	Fructose and mannose metabolism	0.0190604	0.200135	12	0
	Metabolism	Carbohydrate metabolism	ang00052	Galactose metabolism	0.0389435	0.371733	8	0
	Genetic Information Processing	Replication and repair	ang03440	Homologous recombination	0.0626557	0.548238	1	5
	Genetic Information Processing	Replication and repair	ang03410	Base excision repair	0.0781884	0.631522	2	4
	Metabolism	Carbohydrate metabolism	ang00010	Glycolysis / Gluconeogenesis	0.0858811	0.644109	13	0
	Genetic Information Processing	Transcription	ang03020	RNA polymerase	0.115036	0.794969	0	7
	Metabolism	Carbohydrate metabolism	ang00520	Amino sugar and nucleotide sugar metabolism	0.125169	0.794969	9	5
	Metabolism	Amino acid metabolism	ang00220	Arginine biosynthesis	0.13628	0.794969	1	5
	Metabolism	Carbohydrate metabolism	ang00650	Butanoate metabolism	0.13628	0.794969	4	2
	Metabolism	Amino acid metabolism	ang00280	Valine, leucine and isoleucine degradation	0.152374	0.842069	6	4
	Metabolism	Metabolism of cofactors and vitamins	ang00740	Riboflavin metabolism	0.162435	0.846156	3	1
	Genetic Information Processing	Folding, sorting and degradation	ang03018	RNA degradation	0.169231	0.846156	1	9
	Metabolism	Energy metabolism	ang00910	Nitrogen metabolism	0.183573	0.876144	2	4
	Metabolism	Nucleotide metabolism	ang00230	Purine metabolism	0.211469	0.940489	6	5
	Metabolism	Amino acid metabolism	ang00310	Lysine degradation	0.247238	0.940489	5	2
	Metabolism	Carbohydrate metabolism	ang00040	Pentose and glucuronate interconversions	0.283066	0.940489	7	2
	Metabolism	Metabolism of cofactors and vitamins	ang00750	Vitamin B6 metabolism	0.284743	0.940489	2	1
	Human Diseases	Drug resistance: Antimicrobial	ang01501	beta-Lactam resistance	0.287642	0.940489	0	1
	Metabolism	Carbohydrate metabolism	ang00500	Starch and sucrose metabolism	0.28814	0.940489	11	0
	Metabolism	Glycan biosynthesis and metabolism	ang00531	Glycosaminoglycan degradation	0.30011	0.940489	0	2
	Metabolism	Metabolism of cofactors and vitamins	ang00760	Nicotinate and nicotinamide metabolism	0.305161	0.940489	3	1
	Metabolism	Carbohydrate metabolism	ang00630	Glyoxylate and dicarboxylate metabolism	0.307512	0.940489	5	5
	Metabolism	Metabolism of cofactors and vitamins	ang00780	Biotin metabolism	0.33075	0.940489	3	0
	Genetic Information Processing	Folding, sorting and degradation	ang04122	Sulfur relay system	0.33075	0.940489	1	2
	Metabolism	Metabolism of cofactors and vitamins	ang00790	Folate biosynthesis	0.343187	0.940489	1	3
	Metabolism	Amino acid metabolism	ang00290	Valine, leucine and isoleucine biosynthesis	0.349089	0.940489	2	3
	Metabolism	Glycan biosynthesis and metabolism	ang00511	Other glycan degradation	0.361731	0.940489	1	1
	Metabolism	Metabolism of cofactors and vitamins	ang00670	One carbon pool by folate	0.376654	0.940489	0	3
	Metabolism	Amino acid metabolism	ang00300	Lysine biosynthesis	0.376654	0.940489	0	3
	Genetic Information Processing	Replication and repair	ang03420	Nucleotide excision repair	0.380319	0.940489	2	5
	Metabolism	Metabolism of cofactors and vitamins	ang00860	Porphyrin and chlorophyll metabolism	0.381311	0.940489	2	2
	Metabolism	Energy metabolism	ang00680	Methane metabolism	0.382362	0.940489	4	1
	Cellular Processes	Cell growth and death	ang04113	Meiosis - yeast	0.392619	0.940489	1	10
	Metabolism	Metabolism of terpenoids and polyketides	ang00906	Carotenoid biosynthesis	0.398801	0.940489	1	0
	Metabolism	Metabolism of other amino acids	ang00430	Taurine and hypotaurine metabolism	0.421183	0.940489	1	1
	Metabolism	Glycan biosynthesis and metabolism	ang00603	Glycosphingolipid biosynthesis - globo and isoglobo series	0.421183	0.940489	1	1
	Metabolism	Metabolism of other amino acids	ang00450	Selenocompound metabolism	0.421183	0.940489	1	1
	Cellular Processes	Cell growth and death	ang04111	Cell cycle - yeast	0.42477	0.940489	0	13
	Genetic Information Processing	Replication and repair	ang03450	Non-homologous end-joining	0.477646	0.940489	1	1
	Metabolism	Lipid metabolism	ang00062	Fatty acid elongation	0.477646	0.940489	2	0
	Human Diseases	Endocrine and metabolic diseases	ang04933	AGE-RAGE signaling pathway in diabetic complications	0.477646	0.940489	2	0
	Metabolism	Lipid metabolism	ang00592	alpha-Linolenic acid metabolism	0.477646	0.940489	1	1
	Metabolism	Carbohydrate metabolism	ang00620	Pyruvate metabolism	0.479657	0.940489	7	1
	Metabolism	Lipid metabolism	ang00591	Linoleic acid metabolism	0.492637	0.940489	1	0
	Metabolism	Biosynthesis of other secondary metabolites	ang00261	Monobactam biosynthesis	0.492637	0.940489	0	1
	Metabolism	Biosynthesis of other secondary metabolites	ang00232	Caffeine metabolism	0.492637	0.940489	1	0
	Metabolism	Amino acid metabolism	ang00380	Tryptophan metabolism	0.529811	0.993396	5	5
	Metabolism	Amino acid metabolism	ang00330	Arginine and proline metabolism	0.563087	0.999998	5	4
	Metabolism	Lipid metabolism	ang00590	Arachidonic acid metabolism	0.571847	0.999998	1	0
	Metabolism	Carbohydrate metabolism	ang00053	Ascorbate and aldarate metabolism	0.579776	0.999998	2	0
	Metabolism	Lipid metabolism	ang00564	Glycerophospholipid metabolism	0.585011	0.999998	5	4
	Metabolism	Amino acid metabolism	ang00360	Phenylalanine metabolism	0.591487	0.999998	1	6
	Metabolism	Carbohydrate metabolism	ang00640	Propanoate metabolism	0.595197	0.999998	1	3
	Metabolism	Nucleotide metabolism	ang00240	Pyrimidine metabolism	0.626439	0.999998	1	3
	Metabolism	Carbohydrate metabolism	ang00660	C5-Branched dibasic acid metabolism	0.638707	0.999998	1	0
	Metabolism	Glycan biosynthesis and metabolism	ang00510	N-Glycan biosynthesis	0.656102	0.999998	2	2
	Metabolism	Amino acid metabolism	ang00350	Tyrosine metabolism	0.684064	0.999998	3	5
	Metabolism	Carbohydrate metabolism	ang00562	Inositol phosphate metabolism	0.684139	0.999998	2	2
	Metabolism	Biosynthesis of other secondary metabolites	ang00254	Aflatoxin biosynthesis	0.695139	0.999998	1	0
	Environmental Information Processing	Membrane transport	ang02010	ABC transporters	0.74694	0.999998	0	3
	Genetic Information Processing	Folding, sorting and degradation	ang03060	Protein export	0.768736	0.999998	2	0
	Genetic Information Processing	Folding, sorting and degradation	ang04120	Ubiquitin mediated proteolysis	0.77652	0.999998	2	5
	Metabolism	Amino acid metabolism	ang00400	Phenylalanine, tyrosine and tryptophan biosynthesis	0.795171	0.999998	2	1
	Metabolism	Lipid metabolism	ang00600	Sphingolipid metabolism	0.795171	0.999998	1	2
	Cellular Processes	Transport and catabolism	ang04145	Phagosome	0.816263	0.999998	2	1
	Metabolism	Lipid metabolism	ang00061	Fatty acid biosynthesis	0.820734	0.999998	0	2
	Metabolism	Amino acid metabolism	ang00340	Histidine metabolism	0.842588	0.999998	1	1
	Genetic Information Processing	Folding, sorting and degradation	ang04141	Protein processing in endoplasmic reticulum	0.848755	0.999998	9	0
	Metabolism	Glycan biosynthesis and metabolism	ang00513	Various types of N-glycan biosynthesis	0.852945	0.999998	1	2
	Metabolism	Lipid metabolism	ang00561	Glycerolipid metabolism	0.865554	0.999998	4	0
	Metabolism	Lipid metabolism	ang00071	Fatty acid degradation	0.865554	0.999998	3	1
	Metabolism	Metabolism of cofactors and vitamins	ang00770	Pantothenate and CoA biosynthesis	0.868768	0.999998	2	1
	Metabolism	Metabolism of terpenoids and polyketides	ang00900	Terpenoid backbone biosynthesis	0.879193	0.999998	0	2
	Environmental Information Processing	Signal transduction	ang04011	MAPK signaling pathway - yeast	0.916309	0.999998	5	2
	Metabolism	Lipid metabolism	ang00565	Ether lipid metabolism	0.921779	0.999998	1	0
	Metabolism	Metabolism of other amino acids	ang00460	Cyanoamino acid metabolism	0.939061	0.999998	1	1
	Metabolism	Metabolism of cofactors and vitamins	ang00130	Ubiquinone and other terpenoid-quinone biosynthesis	0.944354	0.999998	1	0
	Environmental Information Processing	Signal transduction	ang04070	Phosphatidylinositol signaling system	0.944354	0.999998	0	1
	Metabolism	Amino acid metabolism	ang00270	Cysteine and methionine metabolism	0.945477	0.999998	3	2
	Genetic Information Processing	Transcription	ang03040	Spliceosome	0.946451	0.999998	1	7
	Metabolism	Lipid metabolism	ang01040	Biosynthesis of unsaturated fatty acids	0.953069	0.999998	0	1
	Metabolism	Lipid metabolism	ang00100	Steroid biosynthesis	0.953998	0.999998	0	2
	Cellular Processes	Transport and catabolism	ang04146	Peroxisome	0.960279	0.999998	6	1
	Cellular Processes	Transport and catabolism	ang04139	Mitophagy - yeast	0.970026	0.999998	2	0
	Metabolism	Energy metabolism	ang00920	Sulfur metabolism	0.971854	0.999998	0	1
	Cellular Processes	Transport and catabolism	ang04136	Autophagy - other	0.976267	0.999998	1	0
	Metabolism	Glycan biosynthesis and metabolism	ang00563	Glycosylphosphatidylinositol (GPI)-anchor biosynthesis	0.983127	0.999998	0	1
	Genetic Information Processing	Translation	ang03013	RNA transport	0.983987	0.999998	0	7
	Genetic Information Processing	Transcription	ang03022	Basal transcription factors	0.991477	0.999998	0	1
	Metabolism	Carbohydrate metabolism	ang00020	Citrate cycle (TCA cycle)	0.996374	0.999998	1	0
	Genetic Information Processing	Folding, sorting and degradation	ang03050	Proteasome	0.996944	0.999998	1	0
	Genetic Information Processing	Translation	ang03015	mRNA surveillance pathway	0.997229	0.999998	0	2
	Genetic Information Processing	Translation	ang00970	Aminoacyl-tRNA biosynthesis	0.99783	0.999998	0	1
	Cellular Processes	Transport and catabolism	ang04144	Endocytosis	0.999803	0.999998	1	1
	Cellular Processes	Transport and catabolism	ang04138	Autophagy - yeast	0.999991	0.999998	1	0
	Metabolism	Energy metabolism	ang00190	Oxidative phosphorylation	0.999998	0.999998	1	0

## Sheet: Table S3
Table S3 Twenty most significant GO terms in the GO enrichment analysis in group pH 9.0 vs. pH7.0 and pH 5.0 vs. pH 7.0 of Aspergillus niger SICU-33
Group	Category	GO.ID	Term	DEG	Total	Pvalue	FDR	Up_Gene	Down_Gene	Up_Number	Down_Number
pH 5.0 vs.pH 7.0	MF	GO:0003735	structural constituent of ribosome	66	125	9.3e-13	1.9014e-09	scaffold1.g1208(scaffold1.g1208),scaffold1.g1312(scaffold1.g1312),scaffold1.g1360(scaffold1.g1360),scaffold1.g1366(scaffold1.g1366),scaffold1.g1605(scaffold1.g1605),scaffold1.g1655(scaffold1.g1655),scaffold1.g1672(scaffold1.g1672),scaffold1.g1704(scaffold1.g1704),scaffold1.g1751(scaffold1.g1751),scaffold1.g2033(scaffold1.g2033),scaffold1.g261(scaffold1.g261),scaffold1.g300(scaffold1.g300),scaffol…	-	66	0
	MF	GO:0005198	structural molecule activity	77	156	1.2e-12	1.9014e-09	scaffold1.g1208(scaffold1.g1208),scaffold1.g1312(scaffold1.g1312),scaffold1.g1360(scaffold1.g1360),scaffold1.g1366(scaffold1.g1366),scaffold1.g1605(scaffold1.g1605),scaffold1.g1655(scaffold1.g1655),scaffold1.g1672(scaffold1.g1672),scaffold1.g1704(scaffold1.g1704),scaffold1.g1751(scaffold1.g1751),scaffold1.g2033(scaffold1.g2033),scaffold1.g261(scaffold1.g261),scaffold1.g300(scaffold1.g300),scaffol…	scaffold1.g1024(scaffold1.g1024),scaffold1.g547(scaffold1.g547),scaffold1.g786(scaffold1.g786),scaffold2.g769(scaffold2.g769),scaffold4.g1007(scaffold4.g1007),scaffold4.g1080(scaffold4.g1080),scaffold5.g195(scaffold5.g195),scaffold5.g915(scaffold5.g915),scaffold6.g287(scaffold6.g287),scaffold6.g467(scaffold6.g467),scaffold7.g434(scaffold7.g434)	66	11
	CC	GO:0005840	ribosome	73	167	3.4e-09	2.8521e-06	scaffold1.g1208(scaffold1.g1208),scaffold1.g1312(scaffold1.g1312),scaffold1.g1336(scaffold1.g1336),scaffold1.g1360(scaffold1.g1360),scaffold1.g1366(scaffold1.g1366),scaffold1.g1605(scaffold1.g1605),scaffold1.g1655(scaffold1.g1655),scaffold1.g1672(scaffold1.g1672),scaffold1.g1704(scaffold1.g1704),scaffold1.g1734(scaffold1.g1734),scaffold1.g1751(scaffold1.g1751),scaffold1.g2033(scaffold1.g2033),sca…	-	73	0
	CC	GO:0022626	cytosolic ribosome	21	27	3.6e-09	2.8521e-06	scaffold1.g1366(scaffold1.g1366),scaffold1.g1605(scaffold1.g1605),scaffold1.g1655(scaffold1.g1655),scaffold1.g1704(scaffold1.g1704),scaffold1.g300(scaffold1.g300),scaffold1.g395(scaffold1.g395),scaffold1.g453(scaffold1.g453),scaffold2.g1279(scaffold2.g1279),scaffold2.g316(scaffold2.g316),scaffold3.g358(scaffold3.g358),scaffold3.g546(scaffold3.g546),scaffold3.g552(scaffold3.g552),scaffold4.g1193(s…	-	21	0
	CC	GO:0022627	cytosolic small ribosomal subunit	12	12	2.8e-08	1.77464e-05	scaffold1.g1366(scaffold1.g1366),scaffold1.g1605(scaffold1.g1605),scaffold1.g1655(scaffold1.g1655),scaffold1.g453(scaffold1.g453),scaffold2.g1279(scaffold2.g1279),scaffold3.g358(scaffold3.g358),scaffold3.g552(scaffold3.g552),scaffold4.g996(scaffold4.g996),scaffold6.g501(scaffold6.g501),scaffold6.g748(scaffold6.g748),scaffold8.g394(scaffold8.g394),scaffold8.g722(scaffold8.g722)	-	12	0
	CC	GO:0015935	small ribosomal subunit	21	30	8.3e-08	4.38378e-05	scaffold1.g1208(scaffold1.g1208),scaffold1.g1360(scaffold1.g1360),scaffold1.g1366(scaffold1.g1366),scaffold1.g1605(scaffold1.g1605),scaffold1.g1655(scaffold1.g1655),scaffold1.g1751(scaffold1.g1751),scaffold1.g261(scaffold1.g261),scaffold1.g453(scaffold1.g453),scaffold1.g607(scaffold1.g607),scaffold2.g1279(scaffold2.g1279),scaffold2.g165(scaffold2.g165),scaffold3.g284(scaffold3.g284),scaffold3.g35…	-	21	0
	CC	GO:0044391	ribosomal subunit	31	56	2.4e-07	0.000108651	scaffold1.g1208(scaffold1.g1208),scaffold1.g1360(scaffold1.g1360),scaffold1.g1366(scaffold1.g1366),scaffold1.g1605(scaffold1.g1605),scaffold1.g1655(scaffold1.g1655),scaffold1.g1704(scaffold1.g1704),scaffold1.g1751(scaffold1.g1751),scaffold1.g261(scaffold1.g261),scaffold1.g300(scaffold1.g300),scaffold1.g395(scaffold1.g395),scaffold1.g453(scaffold1.g453),scaffold1.g607(scaffold1.g607),scaffold2.g12…	-	31	0
	CC	GO:0043228	non-membrane-bounded organelle	138	451	0.00016	0.0563378	scaffold1.g1208(scaffold1.g1208),scaffold1.g1312(scaffold1.g1312),scaffold1.g1336(scaffold1.g1336),scaffold1.g1360(scaffold1.g1360),scaffold1.g1366(scaffold1.g1366),scaffold1.g1605(scaffold1.g1605),scaffold1.g1655(scaffold1.g1655),scaffold1.g1672(scaffold1.g1672),scaffold1.g1686(scaffold1.g1686),scaffold1.g1704(scaffold1.g1704),scaffold1.g1734(scaffold1.g1734),scaffold1.g1751(scaffold1.g1751),sca…	scaffold1.g1030(scaffold1.g1030),scaffold1.g1035(scaffold1.g1035),scaffold1.g1350(scaffold1.g1350),scaffold1.g1767(scaffold1.g1767),scaffold1.g1901(scaffold1.g1901),scaffold1.g1906(scaffold1.g1906),scaffold1.g251(scaffold1.g251),scaffold1.g402(scaffold1.g402),scaffold1.g547(scaffold1.g547),scaffold1.g961(scaffold1.g961),scaffold1.g994(scaffold1.g994),scaffold2.g1101(scaffold2.g1101),scaffold2.g12…	83	55
	CC	GO:0043232	intracellular non-membrane-bounded organelle	138	451	0.00016	0.0563378	scaffold1.g1208(scaffold1.g1208),scaffold1.g1312(scaffold1.g1312),scaffold1.g1336(scaffold1.g1336),scaffold1.g1360(scaffold1.g1360),scaffold1.g1366(scaffold1.g1366),scaffold1.g1605(scaffold1.g1605),scaffold1.g1655(scaffold1.g1655),scaffold1.g1672(scaffold1.g1672),scaffold1.g1686(scaffold1.g1686),scaffold1.g1704(scaffold1.g1704),scaffold1.g1734(scaffold1.g1734),scaffold1.g1751(scaffold1.g1751),sca…	scaffold1.g1030(scaffold1.g1030),scaffold1.g1035(scaffold1.g1035),scaffold1.g1350(scaffold1.g1350),scaffold1.g1767(scaffold1.g1767),scaffold1.g1901(scaffold1.g1901),scaffold1.g1906(scaffold1.g1906),scaffold1.g251(scaffold1.g251),scaffold1.g402(scaffold1.g402),scaffold1.g547(scaffold1.g547),scaffold1.g961(scaffold1.g961),scaffold1.g994(scaffold1.g994),scaffold2.g1101(scaffold2.g1101),scaffold2.g12…	83	55
	CC	GO:0005657	replication fork	9	12	0.00023	0.0686617	-	scaffold2.g970(scaffold2.g970),scaffold5.g1219(scaffold5.g1219),scaffold5.g476(scaffold5.g476),scaffold6.g219(scaffold6.g219),scaffold6.g357(scaffold6.g357),scaffold7.g389(scaffold7.g389),scaffold7.g899(scaffold7.g899),scaffold8.g228(scaffold8.g228),scaffold8.g409(scaffold8.g409)	0	9
	BP	GO:0000724	double-strand break repair via homologous recombination	7	8	0.00026	0.0686617	-	scaffold2.g970(scaffold2.g970),scaffold3.g406(scaffold3.g406),scaffold4.g624(scaffold4.g624),scaffold5.g476(scaffold5.g476),scaffold7.g389(scaffold7.g389),scaffold7.g899(scaffold7.g899),scaffold8.g409(scaffold8.g409)	0	7
	CC	GO:0030119	AP-type membrane coat adaptor complex	8	10	0.00026	0.0686617	-	scaffold1.g1088(scaffold1.g1088),scaffold1.g1335(scaffold1.g1335),scaffold1.g372(scaffold1.g372),scaffold1.g446(scaffold1.g446),scaffold2.g469(scaffold2.g469),scaffold2.g979(scaffold2.g979),scaffold4.g294(scaffold4.g294),scaffold7.g628(scaffold7.g628)	0	8
	MF	GO:0005215	transporter activity	162	553	0.00069	0.129401	scaffold1.g102(scaffold1.g102),scaffold1.g1073(scaffold1.g1073),scaffold1.g119(scaffold1.g119),scaffold1.g1205(scaffold1.g1205),scaffold1.g1453(scaffold1.g1453),scaffold1.g147(scaffold1.g147),scaffold1.g1498(scaffold1.g1498),scaffold1.g1542(scaffold1.g1542),scaffold1.g1631(scaffold1.g1631),scaffold1.g1928(scaffold1.g1928),scaffold1.g1988(scaffold1.g1988),scaffold1.g2149(scaffold1.g2149),scaffold1…	scaffold1.g1066(scaffold1.g1066),scaffold1.g1088(scaffold1.g1088),scaffold1.g1134(scaffold1.g1134),scaffold1.g1335(scaffold1.g1335),scaffold1.g1903(scaffold1.g1903),scaffold1.g192(scaffold1.g192),scaffold1.g2094(scaffold1.g2094),scaffold1.g2103(scaffold1.g2103),scaffold1.g2227(scaffold1.g2227),scaffold1.g749(scaffold1.g749),scaffold1.g781(scaffold1.g781),scaffold1.g85(scaffold1.g85),scaffold1.g88…	91	71
	CC	GO:0032993	protein-DNA complex	11	18	0.0007	0.129401	scaffold8.g166(scaffold8.g166)	scaffold2.g970(scaffold2.g970),scaffold3.g501(scaffold3.g501),scaffold5.g1219(scaffold5.g1219),scaffold5.g476(scaffold5.g476),scaffold5.g713(scaffold5.g713),scaffold6.g219(scaffold6.g219),scaffold7.g389(scaffold7.g389),scaffold7.g899(scaffold7.g899),scaffold8.g228(scaffold8.g228),scaffold8.g409(scaffold8.g409)	1	10
	MF	GO:0004576	oligosaccharyl transferase activity	5	5	0.00072	0.129401	-	scaffold1.g1943(scaffold1.g1943),scaffold1.g308(scaffold1.g308),scaffold4.g827(scaffold4.g827),scaffold6.g1141(scaffold6.g1141),scaffold8.g662(scaffold8.g662)	0	5
	MF	GO:0004579	dolichyl-diphosphooligosaccharide-protein glycotransferase activity	5	5	0.00072	0.129401	-	scaffold1.g1943(scaffold1.g1943),scaffold1.g308(scaffold1.g308),scaffold4.g827(scaffold4.g827),scaffold6.g1141(scaffold6.g1141),scaffold8.g662(scaffold8.g662)	0	5
	MF	GO:0043138	3'-5' DNA helicase activity	5	5	0.00072	0.129401	-	scaffold3.g945(scaffold3.g945),scaffold5.g476(scaffold5.g476),scaffold7.g850(scaffold7.g850),scaffold7.g899(scaffold7.g899),scaffold8.g409(scaffold8.g409)	0	5
	CC	GO:0022625	cytosolic large ribosomal subunit	8	11	0.00076	0.129401	scaffold1.g1704(scaffold1.g1704),scaffold1.g300(scaffold1.g300),scaffold1.g395(scaffold1.g395),scaffold3.g546(scaffold3.g546),scaffold4.g1193(scaffold4.g1193),scaffold4.g675(scaffold4.g675),scaffold6.g949(scaffold6.g949),scaffold8.g413(scaffold8.g413)	-	8	0
	BP	GO:0007010	cytoskeleton organization	27	64	0.00078	0.129401	scaffold1.g625(scaffold1.g625),scaffold3.g564(scaffold3.g564)	scaffold1.g1030(scaffold1.g1030),scaffold1.g1767(scaffold1.g1767),scaffold1.g2126(scaffold1.g2126),scaffold1.g251(scaffold1.g251),scaffold1.g547(scaffold1.g547),scaffold1.g961(scaffold1.g961),scaffold1.g994(scaffold1.g994),scaffold2.g371(scaffold2.g371),scaffold2.g769(scaffold2.g769),scaffold2.g787(scaffold2.g787),scaffold3.g1091(scaffold3.g1091),scaffold3.g273(scaffold3.g273),scaffold3.g469(scaf…	2	25
	CC	GO:0030118	clathrin coat	7	9	0.0009	0.129401	-	scaffold1.g1088(scaffold1.g1088),scaffold1.g446(scaffold1.g446),scaffold2.g469(scaffold2.g469),scaffold2.g979(scaffold2.g979),scaffold4.g1080(scaffold4.g1080),scaffold4.g294(scaffold4.g294),scaffold7.g628(scaffold7.g628)	0	7
pH 9.0 vs.pH 7.0	BP	GO:0034470	ncRNA processing	50	128	2.1e-10	5.7519e-07	scaffold1.g1128(scaffold1.g1128),scaffold7.g496(scaffold7.g496)	scaffold1.g1002(scaffold1.g1002),scaffold1.g1067(scaffold1.g1067),scaffold1.g1136(scaffold1.g1136),scaffold1.g1236(scaffold1.g1236),scaffold1.g160(scaffold1.g160),scaffold1.g1719(scaffold1.g1719),scaffold1.g176(scaffold1.g176),scaffold1.g1857(scaffold1.g1857),scaffold1.g253(scaffold1.g253),scaffold1.g583(scaffold1.g583),scaffold1.g597(scaffold1.g597),scaffold1.g655(scaffold1.g655),scaffold1.g737(…	2	48
	CC	GO:0005730	nucleolus	34	77	6.9e-10	8.1257e-07	scaffold1.g1128(scaffold1.g1128),scaffold3.g465(scaffold3.g465)	scaffold1.g1002(scaffold1.g1002),scaffold1.g1136(scaffold1.g1136),scaffold1.g1236(scaffold1.g1236),scaffold1.g160(scaffold1.g160),scaffold1.g1719(scaffold1.g1719),scaffold1.g176(scaffold1.g176),scaffold1.g1857(scaffold1.g1857),scaffold1.g583(scaffold1.g583),scaffold1.g597(scaffold1.g597),scaffold1.g737(scaffold1.g737),scaffold2.g168(scaffold2.g168),scaffold2.g205(scaffold2.g205),scaffold2.g414(sc…	2	32
	BP	GO:0042254	ribosome biogenesis	46	117	8.9e-10	8.1257e-07	scaffold1.g1128(scaffold1.g1128)	scaffold1.g1002(scaffold1.g1002),scaffold1.g1067(scaffold1.g1067),scaffold1.g1136(scaffold1.g1136),scaffold1.g1236(scaffold1.g1236),scaffold1.g160(scaffold1.g160),scaffold1.g1719(scaffold1.g1719),scaffold1.g176(scaffold1.g176),scaffold1.g1857(scaffold1.g1857),scaffold1.g583(scaffold1.g583),scaffold1.g597(scaffold1.g597),scaffold1.g737(scaffold1.g737),scaffold1.g788(scaffold1.g788),scaffold2.g1274…	1	45
	BP	GO:0006364	rRNA processing	35	83	1.1e-08	7.53225e-06	scaffold1.g1128(scaffold1.g1128)	scaffold1.g1002(scaffold1.g1002),scaffold1.g1067(scaffold1.g1067),scaffold1.g1136(scaffold1.g1136),scaffold1.g1236(scaffold1.g1236),scaffold1.g160(scaffold1.g160),scaffold1.g1719(scaffold1.g1719),scaffold1.g176(scaffold1.g176),scaffold1.g1857(scaffold1.g1857),scaffold1.g583(scaffold1.g583),scaffold1.g597(scaffold1.g597),scaffold1.g737(scaffold1.g737),scaffold1.g788(scaffold1.g788),scaffold2.g205(…	1	34
	BP	GO:0016072	rRNA metabolic process	35	86	3.3e-08	1.80774e-05	scaffold1.g1128(scaffold1.g1128)	scaffold1.g1002(scaffold1.g1002),scaffold1.g1067(scaffold1.g1067),scaffold1.g1136(scaffold1.g1136),scaffold1.g1236(scaffold1.g1236),scaffold1.g160(scaffold1.g160),scaffold1.g1719(scaffold1.g1719),scaffold1.g176(scaffold1.g176),scaffold1.g1857(scaffold1.g1857),scaffold1.g583(scaffold1.g583),scaffold1.g597(scaffold1.g597),scaffold1.g737(scaffold1.g737),scaffold1.g788(scaffold1.g788),scaffold2.g205(…	1	34
	BP	GO:0022613	ribonucleoprotein complex biogenesis	46	137	2.6e-07	0.000117386	scaffold1.g1128(scaffold1.g1128)	scaffold1.g1002(scaffold1.g1002),scaffold1.g1067(scaffold1.g1067),scaffold1.g1136(scaffold1.g1136),scaffold1.g1236(scaffold1.g1236),scaffold1.g160(scaffold1.g160),scaffold1.g1719(scaffold1.g1719),scaffold1.g176(scaffold1.g176),scaffold1.g1857(scaffold1.g1857),scaffold1.g583(scaffold1.g583),scaffold1.g597(scaffold1.g597),scaffold1.g737(scaffold1.g737),scaffold1.g788(scaffold1.g788),scaffold2.g1274…	1	45
	CC	GO:0030684	preribosome	17	31	3e-07	0.000117386	-	scaffold1.g583(scaffold1.g583),scaffold1.g737(scaffold1.g737),scaffold1.g788(scaffold1.g788),scaffold2.g205(scaffold2.g205),scaffold2.g729(scaffold2.g729),scaffold4.g751(scaffold4.g751),scaffold4.g845(scaffold4.g845),scaffold5.g785(scaffold5.g785),scaffold6.g1147(scaffold6.g1147),scaffold6.g154(scaffold6.g154),scaffold6.g295(scaffold6.g295),scaffold6.g450(scaffold6.g450),scaffold6.g908(scaffold6.…	0	17
	CC	GO:0031981	nuclear lumen	55	190	4.3e-07	0.000147221	scaffold1.g1128(scaffold1.g1128),scaffold1.g483(scaffold1.g483),scaffold3.g1241(scaffold3.g1241),scaffold3.g465(scaffold3.g465),scaffold6.g12(scaffold6.g12)	scaffold1.g1002(scaffold1.g1002),scaffold1.g1136(scaffold1.g1136),scaffold1.g1236(scaffold1.g1236),scaffold1.g1362(scaffold1.g1362),scaffold1.g160(scaffold1.g160),scaffold1.g1686(scaffold1.g1686),scaffold1.g1719(scaffold1.g1719),scaffold1.g176(scaffold1.g176),scaffold1.g1767(scaffold1.g1767),scaffold1.g1857(scaffold1.g1857),scaffold1.g541(scaffold1.g541),scaffold1.g583(scaffold1.g583),scaffold1.g…	5	50
	BP	GO:0034660	ncRNA metabolic process	53	170	4.9e-07	0.000149123	scaffold1.g1128(scaffold1.g1128),scaffold2.g760(scaffold2.g760),scaffold2.g876(scaffold2.g876),scaffold7.g496(scaffold7.g496)	scaffold1.g1002(scaffold1.g1002),scaffold1.g1067(scaffold1.g1067),scaffold1.g1136(scaffold1.g1136),scaffold1.g1236(scaffold1.g1236),scaffold1.g160(scaffold1.g160),scaffold1.g1719(scaffold1.g1719),scaffold1.g176(scaffold1.g176),scaffold1.g1857(scaffold1.g1857),scaffold1.g253(scaffold1.g253),scaffold1.g583(scaffold1.g583),scaffold1.g597(scaffold1.g597),scaffold1.g655(scaffold1.g655),scaffold1.g737(…	4	49
	CC	GO:0030687		9	12	5.6e-06	0.00153384	-	scaffold1.g583(scaffold1.g583),scaffold1.g737(scaffold1.g737),scaffold2.g729(scaffold2.g729),scaffold4.g751(scaffold4.g751),scaffold4.g845(scaffold4.g845),scaffold5.g785(scaffold5.g785),scaffold6.g295(scaffold6.g295),scaffold6.g908(scaffold6.g908),scaffold8.g135(scaffold8.g135)	0	9
	BP	GO:0006396	RNA processing	62	226	6.9e-06	0.0017181	scaffold1.g1128(scaffold1.g1128),scaffold6.g657(scaffold6.g657),scaffold7.g496(scaffold7.g496)	scaffold1.g1002(scaffold1.g1002),scaffold1.g1067(scaffold1.g1067),scaffold1.g1136(scaffold1.g1136),scaffold1.g1236(scaffold1.g1236),scaffold1.g160(scaffold1.g160),scaffold1.g1719(scaffold1.g1719),scaffold1.g176(scaffold1.g176),scaffold1.g1857(scaffold1.g1857),scaffold1.g253(scaffold1.g253),scaffold1.g583(scaffold1.g583),scaffold1.g597(scaffold1.g597),scaffold1.g655(scaffold1.g655),scaffold1.g737(…	3	59
	CC	GO:0005634	nucleus	236	1257	9.4e-06	0.00214555	scaffold1.g1128(scaffold1.g1128),scaffold1.g1534(scaffold1.g1534),scaffold1.g1544(scaffold1.g1544),scaffold1.g155(scaffold1.g155),scaffold1.g1631(scaffold1.g1631),scaffold1.g1679(scaffold1.g1679),scaffold1.g1956(scaffold1.g1956),scaffold1.g1966(scaffold1.g1966),scaffold1.g1967(scaffold1.g1967),scaffold1.g2151(scaffold1.g2151),scaffold1.g2195(scaffold1.g2195),scaffold1.g310(scaffold1.g310),scaffol…	scaffold1.g1002(scaffold1.g1002),scaffold1.g1052(scaffold1.g1052),scaffold1.g1067(scaffold1.g1067),scaffold1.g1136(scaffold1.g1136),scaffold1.g1236(scaffold1.g1236),scaffold1.g1362(scaffold1.g1362),scaffold1.g148(scaffold1.g148),scaffold1.g1569(scaffold1.g1569),scaffold1.g160(scaffold1.g160),scaffold1.g1686(scaffold1.g1686),scaffold1.g1719(scaffold1.g1719),scaffold1.g176(scaffold1.g176),scaffold1…	61	175
	BP	GO:0009451	RNA modification	19	43	1.1e-05	0.00231762	scaffold7.g496(scaffold7.g496)	scaffold1.g176(scaffold1.g176),scaffold1.g253(scaffold1.g253),scaffold2.g200(scaffold2.g200),scaffold2.g367(scaffold2.g367),scaffold2.g391(scaffold2.g391),scaffold2.g473(scaffold2.g473),scaffold2.g550(scaffold2.g550),scaffold2.g603(scaffold2.g603),scaffold2.g913(scaffold2.g913),scaffold3.g1112(scaffold3.g1112),scaffold3.g802(scaffold3.g802),scaffold3.g883(scaffold3.g883),scaffold5.g1183(scaffold5…	1	18
	MF	GO:0010181	FMN binding	23	59	1.6e-05	0.00313029	scaffold1.g1610(scaffold1.g1610),scaffold1.g2186(scaffold1.g2186),scaffold2.g1036(scaffold2.g1036),scaffold2.g312(scaffold2.g312),scaffold2.g781(scaffold2.g781),scaffold3.g1012(scaffold3.g1012),scaffold3.g25(scaffold3.g25),scaffold3.g640(scaffold3.g640),scaffold4.g487(scaffold4.g487),scaffold4.g490(scaffold4.g490),scaffold4.g640(scaffold4.g640),scaffold5.g144(scaffold5.g144),scaffold5.g165(scaffo…	scaffold2.g284(scaffold2.g284),scaffold2.g544(scaffold2.g544),scaffold4.g913(scaffold4.g913)	20	3
	BP	GO:0090304	nucleic acid metabolic process	261	1327	5.2e-05	0.0094952	scaffold1.g1128(scaffold1.g1128),scaffold1.g1221(scaffold1.g1221),scaffold1.g1440(scaffold1.g1440),scaffold1.g1465(scaffold1.g1465),scaffold1.g1534(scaffold1.g1534),scaffold1.g1544(scaffold1.g1544),scaffold1.g155(scaffold1.g155),scaffold1.g1628(scaffold1.g1628),scaffold1.g1679(scaffold1.g1679),scaffold1.g1813(scaffold1.g1813),scaffold1.g1947(scaffold1.g1947),scaffold1.g1956(scaffold1.g1956),scaff…	scaffold1.g1002(scaffold1.g1002),scaffold1.g1067(scaffold1.g1067),scaffold1.g1136(scaffold1.g1136),scaffold1.g1236(scaffold1.g1236),scaffold1.g148(scaffold1.g148),scaffold1.g1569(scaffold1.g1569),scaffold1.g160(scaffold1.g160),scaffold1.g1641(scaffold1.g1641),scaffold1.g1686(scaffold1.g1686),scaffold1.g1719(scaffold1.g1719),scaffold1.g176(scaffold1.g176),scaffold1.g1771(scaffold1.g1771),scaffold1…	69	192
	CC	GO:0031974	membrane-enclosed lumen	65	278	0.0001	0.0152167	scaffold1.g1128(scaffold1.g1128),scaffold1.g1221(scaffold1.g1221),scaffold1.g233(scaffold1.g233),scaffold1.g483(scaffold1.g483),scaffold2.g207(scaffold2.g207),scaffold3.g1241(scaffold3.g1241),scaffold3.g465(scaffold3.g465),scaffold3.g982(scaffold3.g982),scaffold4.g139(scaffold4.g139),scaffold4.g867(scaffold4.g867),scaffold6.g12(scaffold6.g12),scaffold7.g772(scaffold7.g772)	scaffold1.g1002(scaffold1.g1002),scaffold1.g1136(scaffold1.g1136),scaffold1.g1236(scaffold1.g1236),scaffold1.g1362(scaffold1.g1362),scaffold1.g160(scaffold1.g160),scaffold1.g1686(scaffold1.g1686),scaffold1.g1719(scaffold1.g1719),scaffold1.g176(scaffold1.g176),scaffold1.g1767(scaffold1.g1767),scaffold1.g1857(scaffold1.g1857),scaffold1.g541(scaffold1.g541),scaffold1.g583(scaffold1.g583),scaffold1.g…	12	53
	CC	GO:0043233	organelle lumen	65	278	0.0001	0.0152167	scaffold1.g1128(scaffold1.g1128),scaffold1.g1221(scaffold1.g1221),scaffold1.g233(scaffold1.g233),scaffold1.g483(scaffold1.g483),scaffold2.g207(scaffold2.g207),scaffold3.g1241(scaffold3.g1241),scaffold3.g465(scaffold3.g465),scaffold3.g982(scaffold3.g982),scaffold4.g139(scaffold4.g139),scaffold4.g867(scaffold4.g867),scaffold6.g12(scaffold6.g12),scaffold7.g772(scaffold7.g772)	scaffold1.g1002(scaffold1.g1002),scaffold1.g1136(scaffold1.g1136),scaffold1.g1236(scaffold1.g1236),scaffold1.g1362(scaffold1.g1362),scaffold1.g160(scaffold1.g160),scaffold1.g1686(scaffold1.g1686),scaffold1.g1719(scaffold1.g1719),scaffold1.g176(scaffold1.g176),scaffold1.g1767(scaffold1.g1767),scaffold1.g1857(scaffold1.g1857),scaffold1.g541(scaffold1.g541),scaffold1.g583(scaffold1.g583),scaffold1.g…	12	53
	CC	GO:0070013	intracellular organelle lumen	65	278	0.0001	0.0152167	scaffold1.g1128(scaffold1.g1128),scaffold1.g1221(scaffold1.g1221),scaffold1.g233(scaffold1.g233),scaffold1.g483(scaffold1.g483),scaffold2.g207(scaffold2.g207),scaffold3.g1241(scaffold3.g1241),scaffold3.g465(scaffold3.g465),scaffold3.g982(scaffold3.g982),scaffold4.g139(scaffold4.g139),scaffold4.g867(scaffold4.g867),scaffold6.g12(scaffold6.g12),scaffold7.g772(scaffold7.g772)	scaffold1.g1002(scaffold1.g1002),scaffold1.g1136(scaffold1.g1136),scaffold1.g1236(scaffold1.g1236),scaffold1.g1362(scaffold1.g1362),scaffold1.g160(scaffold1.g160),scaffold1.g1686(scaffold1.g1686),scaffold1.g1719(scaffold1.g1719),scaffold1.g176(scaffold1.g176),scaffold1.g1767(scaffold1.g1767),scaffold1.g1857(scaffold1.g1857),scaffold1.g541(scaffold1.g541),scaffold1.g583(scaffold1.g583),scaffold1.g…	12	53
	BP	GO:0046483	heterocycle metabolic process	349	1883	0.00037	0.0533384	scaffold1.g1128(scaffold1.g1128),scaffold1.g1221(scaffold1.g1221),scaffold1.g1297(scaffold1.g1297),scaffold1.g1319(scaffold1.g1319),scaffold1.g140(scaffold1.g140),scaffold1.g1440(scaffold1.g1440),scaffold1.g1465(scaffold1.g1465),scaffold1.g1534(scaffold1.g1534),scaffold1.g1544(scaffold1.g1544),scaffold1.g155(scaffold1.g155),scaffold1.g1628(scaffold1.g1628),scaffold1.g1679(scaffold1.g1679),scaffol…	scaffold1.g1002(scaffold1.g1002),scaffold1.g1067(scaffold1.g1067),scaffold1.g1136(scaffold1.g1136),scaffold1.g119(scaffold1.g119),scaffold1.g1236(scaffold1.g1236),scaffold1.g1353(scaffold1.g1353),scaffold1.g148(scaffold1.g148),scaffold1.g1557(scaffold1.g1557),scaffold1.g1569(scaffold1.g1569),scaffold1.g160(scaffold1.g160),scaffold1.g1640(scaffold1.g1640),scaffold1.g1641(scaffold1.g1641),scaffold1…	115	234
	BP	GO:0042273	ribosomal large subunit biogenesis	7	11	0.00049	0.0671055	-	scaffold1.g583(scaffold1.g583),scaffold2.g729(scaffold2.g729),scaffold4.g751(scaffold4.g751),scaffold5.g785(scaffold5.g785),scaffold6.g295(scaffold6.g295),scaffold6.g908(scaffold6.g908),scaffold7.g981(scaffold7.g981)	0	7

## Sheet: Table S4
Table S4 Significant differential metabolites of Aspergillus niger SICU-33 in positive ion mode under pH 5.0 vs.pH 7.0 and pH 9.0 vs.pH 7.0.
Group	ID	adduct	Name	VIP	Fold change	p-value
pH 5.0 vs.pH 7.0	M230T321	(M+H)+	Ergothioneine	1.12265	0.13464	5.14032e-08
	M199T181_2	(2M+H)+	Cyclohexylamine	8.0026	8.09762	1.6088e-06
	M134T107	(M+NH4)+	Methyl acetoacetate	2.28904	0.265542	2.02786e-06
	M132T154	(M+H)+	L-Leucine	3.03804	0.236017	3.12016e-06
	M272T169	(M+CH3CN+H)+	Pro-Asp	1.36877	0.199753	4.8498e-06
	M108T74_2	(M+H)+	Nitrosobenzene	3.17983	0.360566	6.84768e-06
	M301T386	M+	Pro-Trp	1.41398	0.223323	1.28387e-05
	M87T193	(M+H)+	Diacetyl	2.16826	4.36018	3.18309e-05
	M152T85	(M+H)+	N-Methylanthranilic Acid	1.63927	0.503313	0.000176919
	M179T369_2	(M+H)+	D-Glucono-1,5-lactone	3.92464	0.458138	0.00161286
	M145T108	(M+Na)+	Erythritol	1.47688	2.43359	0.00335478
	M96T44	(M+H-2H2O)+	Trans-4-Hydroxy-L-proline	1.85751	0.101375	0.00566184
	M177T166	(M+NH4)+	Pargyline	1.12398	0.552855	0.00637564
	M96T104	(M+H)+	2(1H)-Pyridinone	2.04182	2.5163	0.00856117
	M175T464	(M+H)+	cis-Aconitate	1.07567	1.37374	0.0112636
	M134T85	(M+H)+	Oxindole	2.48917	0.315468	0.0174972
	M162T222	(M+H)+	S-Allyl-L-cysteine	2.31768	2.26928	0.0243575
	M115T101	(M+H-H2O)+	D-Ornithine	1.43767	0.598005	0.029346
pH 9.0 vs.pH 7.0	M177T166	(M+NH4)+	Pargyline	1.74153	0.0611421	3.24388e-08
	M215T186	(M+CH3CN+Na)+	N-Methyltyramine	2.49232	6.32104	7.12196e-08
	M87T193	(M+H)+	Diacetyl	1.01931	0.164222	2.56088e-07
	M132T154	(M+H)+	L-Leucine	2.95872	2.31201	3.15655e-05
	M196T175	(M+NH4)+	L-Gulonic gamma-lactone	1.31109	2.12096	3.62703e-05
	M162T222	(M+H)+	S-Allyl-L-cysteine	1.66176	0.542005	0.000359024
	M220T272	(M+H)+	Pantothenate	1.85598	0.323562	0.00041409
	M108T74_2	(M+H)+	Nitrosobenzene	2.53989	2.03296	0.000479955
	M168T97	(M+H)+	Pyridoxal (Vitamin B6)	1.26994	2.09702	0.00106134
	M267T224	(M+H)+	Thr-Phe	1.05353	6.77387	0.00201467
	M122T88_2	(M+H)+	N,N-Dimethylaniline	2.6177	3.29976	0.00295809
	M96T44	(M+H-2H2O)+	Trans-4-Hydroxy-L-proline	1.52213	2.32097	0.00335106
	M234T401	(M+H)+	Ser-Gln	1.08614	4.40982	0.00527209
	M152T85	(M+H)+	N-Methylanthranilic Acid	1.61609	2.16734	0.0098659
	M170T104	(M+H)+	Pyridoxine	3.92726	5.19783	0.0106234
	M313T45	(M+H)+	Phe-Phe	1.25978	6.24601	0.0140703
	M104T145	M+	Choline	3.09827	13.0769	0.0355767
	M249T202	(M+H)+	Val-Met	1.01303	9.36827	0.0388912
	M274T253	(M+CH3CN+H)+	Ile-Thr	1.09054	9.25613	0.0454005

## Sheet: Table S5
Table S5 The significantly enriched KEGG pathways based on differentially expressed metabolites (DEMs) in group pH 9.0 vs. pH7.0 and pH 5.0 vs. pH 7.0 of Aspergillus niger SICU-33. Pathway_Hierarchy1 and Pathway_Hierarchy2 represent the first and second levels of attribution in metabolic pathways，respectively.
Group	Pathway_Hierarchy1	Pathway_Hierarchy2	Map_ID	Map_Name	p.value	FDR
pH 5.0 vs. pH 7.0	Metabolism	Xenobiotics biodegradation and metabolism	ko00643	Styrene degradation	0.00018128	0.0112393
	Metabolism	Carbohydrate metabolism	ko00640	Propanoate metabolism	0.00143542	0.0340267
	Metabolism	Carbohydrate metabolism	ko00051	Fructose and mannose metabolism	0.00201971	0.0340267
	Environmental Information Processing	Signal transduction	ko04066	HIF-1 signaling pathway	0.00219527	0.0340267
	Metabolism	Global and overview maps	ko01210	2-Oxocarboxylic acid metabolism	0.00341135	0.0354039
	Metabolism	Carbohydrate metabolism	ko00020	Citrate cycle (TCA cycle)	0.00391458	0.0354039
	Metabolism	Global and overview maps	ko01120	Microbial metabolism in diverse environments	0.00399722	0.0354039
	Metabolism	Amino acid metabolism	ko00290	Valine, leucine and isoleucine biosynthesis	0.00516696	0.0400439
	Organismal Systems	Endocrine system	ko04922	Glucagon signaling pathway	0.00657937	0.0439267
	Organismal Systems	Digestive system	ko04973	Carbohydrate digestion and absorption	0.00708496	0.0439267
	Metabolism	Carbohydrate metabolism	ko00620	Pyruvate metabolism	0.00927692	0.0522881
	Metabolism	Carbohydrate metabolism	ko00660	C5-Branched dibasic acid metabolism	0.0110945	0.0559554
	Metabolism	Carbohydrate metabolism	ko00030	Pentose phosphate pathway	0.0117326	0.0559554
	Metabolism	Carbohydrate metabolism	ko00650	Butanoate metabolism	0.0166346	0.0708974
	Metabolism	Energy metabolism	ko00720	Carbon fixation pathways in prokaryotes	0.0181706	0.0708974
	Environmental Information Processing	Signal transduction	ko04150	mTOR signaling pathway	0.0188531	0.0708974
	Metabolism	Amino acid metabolism	ko00340	Histidine metabolism	0.0205831	0.0708974
	Organismal Systems	Digestive system	ko04974	Protein digestion and absorption	0.0205831	0.0708974
	Metabolism	Global and overview maps	ko01230	Biosynthesis of amino acids	0.0220015	0.0717944
	Metabolism	Biosynthesis of other secondary metabolites	ko00997	Biosynthesis of various secondary metabolites - part 3	0.0248836	0.0771392
	Environmental Information Processing	Membrane transport	ko02010	ABC transporters	0.0262643	0.0775422
	Metabolism	Carbohydrate metabolism	ko00040	Pentose and glucuronate interconversions	0.0276256	0.0778538
	Metabolism	Carbohydrate metabolism	ko00630	Glyoxylate and dicarboxylate metabolism	0.0344711	0.0929222
	Organismal Systems	Nervous system	ko04727	GABAergic synapse	0.0419379	0.10834
	Metabolism	Xenobiotics biodegradation and metabolism	ko00365	Furfural degradation	0.0464916	0.114281
	Metabolism	Global and overview maps	ko01100	Metabolic pathways	0.0479241	0.114281
pH 9.0 vs. pH 7.0	Metabolism	Metabolism of cofactors and vitamins	ko00750	Vitamin B6 metabolism	0.0056202	0.148217
	Metabolism	Metabolism of other amino acids	ko00410	beta-Alanine metabolism	0.00730196	0.148217
	Organismal Systems	Digestive system	ko04977	Vitamin digestion and absorption	0.0107215	0.148217
	Environmental Information Processing	Signal transduction	ko04150	mTOR signaling pathway	0.0161763	0.148217
	Cellular Processes	Transport and catabolism	ko04142	Lysosome	0.0161763	0.148217
	Environmental Information Processing	Membrane transport	ko02010	ABC transporters	0.0173526	0.148217
	Metabolism	Carbohydrate metabolism	ko00051	Fructose and mannose metabolism	0.0199523	0.148217
	Metabolism	Carbohydrate metabolism	ko00630	Glyoxylate and dicarboxylate metabolism	0.0258516	0.168035
	Organismal Systems	Immune system	ko04625	C-type lectin receptor signaling pathway	0.0438831	0.248454
	Organismal Systems	Nervous system	ko04725	Cholinergic synapse	0.0477797	0.248454

## Sheet: Table S6
Table S6 Differential metabolites in group pH 9.0 vs. pH7.0 and pH 5.0 vs. pH 7.0 of Aspergillus niger SICU-33. Pathway_Hierarchy1 and Pathway_Hierarchy2 represent the first and second levels of attribution in metabolic pathways，respectively.
Group	Pathway_Hierarchy1	Pathway_Hierarchy2	Map_ID	Map_Name	cpdName	KEGG.ID	Num_cpd	URL
pH 5.0 vs. pH 7.0	Metabolism	Global and overview maps	ko01100	Metabolic pathways	alpha-ketoglutarate|D-Fructose|L-Leucine|Propionic acid|D-Glucono-1,5-lactone|L-Sorbose|DL-lactate|DL-lactate|Malonic acid|cis-Aconitate|Ribitol|D-Ornithine|Homogentisic acid|2'-Deoxy-D-ribose|2,3-Dihydroxy-3-methylbutyric acid|Hydroxyacetone|Ergothioneine|2-Hydroxyphenylacetic acid	C00026+C00095+C00123+C00163+C00198+C00247+C00256+C00186+C00383+C00417+C00474+C00515+C00544+C01801+C04272+C05235+C05570+C05852	18	https://www.kegg.jp/kegg-bin/show_pathway?ko01100+C00026+C00095+C00123+C00163+C00198+C00247+C00256+C00186+C00383+C00417+C00474+C00515+C00544+C01801+C04272+C05235+C05570+C05852
	Metabolism	Global and overview maps	ko01120	Microbial metabolism in diverse environments	alpha-ketoglutarate|D-Fructose|Propionic acid|D-Glucono-1,5-lactone|DL-lactate|DL-lactate|cis-Aconitate|Homogentisic acid|Cyclohexylamine|2-Hydroxyphenylacetic acid|Nitrosobenzene	C00026+C00095+C00163+C00198+C00256+C00186+C00417+C00544+C00571+C05852+C06876	11	https://www.kegg.jp/kegg-bin/show_pathway?ko01120+C00026+C00095+C00163+C00198+C00256+C00186+C00417+C00544+C00571+C05852+C06876
	Metabolism	Global and overview maps	ko01110	Biosynthesis of secondary metabolites	alpha-ketoglutarate|D-Fructose|L-Leucine|D-Glucono-1,5-lactone|DL-lactate|cis-Aconitate|D-Ornithine|2,3-Dihydroxy-3-methylbutyric acid	C00026+C00095+C00123+C00198+C00186+C00417+C00515+C04272	8	https://www.kegg.jp/kegg-bin/show_pathway?ko01110+C00026+C00095+C00123+C00198+C00186+C00417+C00515+C04272
	Metabolism	Global and overview maps	ko01210	2-Oxocarboxylic acid metabolism	alpha-ketoglutarate|L-Leucine|cis-Aconitate|2,3-Dihydroxy-3-methylbutyric acid	C00026+C00123+C00417+C04272	4	https://www.kegg.jp/kegg-bin/show_pathway?ko01210+C00026+C00123+C00417+C04272
	Metabolism	Global and overview maps	ko01230	Biosynthesis of amino acids	alpha-ketoglutarate|L-Leucine|2,3-Dihydroxy-3-methylbutyric acid	C00026+C00123+C04272	3	https://www.kegg.jp/kegg-bin/show_pathway?ko01230+C00026+C00123+C04272
	Metabolism	Carbohydrate metabolism	ko00051	Fructose and mannose metabolism	D-Fructose|L-Sorbose|DL-lactate	C00095+C00247+C00186	3	https://www.kegg.jp/kegg-bin/show_pathway?ko00051+C00095+C00247+C00186
	Environmental Information Processing	Membrane transport	ko02010	ABC transporters	D-Fructose|L-Leucine|Erythritol	C00095+C00123+C00503	3	https://www.kegg.jp/kegg-bin/show_pathway?ko02010+C00095+C00123+C00503
	Metabolism	Carbohydrate metabolism	ko00640	Propanoate metabolism	Propionic acid|DL-lactate|Hydroxyacetone	C00163+C00186+C05235	3	https://www.kegg.jp/kegg-bin/show_pathway?ko00640+C00163+C00186+C05235
	Metabolism	Xenobiotics biodegradation and metabolism	ko00643	Styrene degradation	DL-lactate|Homogentisic acid|2-Hydroxyphenylacetic acid	C00186+C00544+C05852	3	https://www.kegg.jp/kegg-bin/show_pathway?ko00643+C00186+C00544+C05852
	Metabolism	Carbohydrate metabolism	ko00020	Citrate cycle (TCA cycle)	alpha-ketoglutarate|cis-Aconitate	C00026+C00417	2	https://www.kegg.jp/kegg-bin/show_pathway?ko00020+C00026+C00417
	Metabolism	Carbohydrate metabolism	ko00040	Pentose and glucuronate interconversions	alpha-ketoglutarate|Ribitol	C00026+C00474	2	https://www.kegg.jp/kegg-bin/show_pathway?ko00040+C00026+C00474
	Metabolism	Amino acid metabolism	ko00340	Histidine metabolism	alpha-ketoglutarate|Ergothioneine	C00026+C05570	2	https://www.kegg.jp/kegg-bin/show_pathway?ko00340+C00026+C05570
	Metabolism	Carbohydrate metabolism	ko00630	Glyoxylate and dicarboxylate metabolism	alpha-ketoglutarate|cis-Aconitate	C00026+C00417	2	https://www.kegg.jp/kegg-bin/show_pathway?ko00630+C00026+C00417
	Metabolism	Carbohydrate metabolism	ko00650	Butanoate metabolism	alpha-ketoglutarate|Diacetyl	C00026+C00741	2	https://www.kegg.jp/kegg-bin/show_pathway?ko00650+C00026+C00741
	Metabolism	Carbohydrate metabolism	ko00660	C5-Branched dibasic acid metabolism	alpha-ketoglutarate|cis-Aconitate	C00026+C00417	2	https://www.kegg.jp/kegg-bin/show_pathway?ko00660+C00026+C00417
	Metabolism	Energy metabolism	ko00720	Carbon fixation pathways in prokaryotes	alpha-ketoglutarate|cis-Aconitate	C00026+C00417	2	https://www.kegg.jp/kegg-bin/show_pathway?ko00720+C00026+C00417
	Metabolism	Biosynthesis of other secondary metabolites	ko00997	Biosynthesis of various secondary metabolites - part 3	alpha-ketoglutarate|D-Ornithine	C00026+C00515	2	https://www.kegg.jp/kegg-bin/show_pathway?ko00997+C00026+C00515
	Metabolism	Global and overview maps	ko01200	Carbon metabolism	alpha-ketoglutarate|D-Glucono-1,5-lactone	C00026+C00198	2	https://www.kegg.jp/kegg-bin/show_pathway?ko01200+C00026+C00198
	Environmental Information Processing	Signal transduction	ko04066	HIF-1 signaling pathway	alpha-ketoglutarate|DL-lactate	C00026+C00186	2	https://www.kegg.jp/kegg-bin/show_pathway?ko04066+C00026+C00186
	Organismal Systems	Endocrine system	ko04922	Glucagon signaling pathway	alpha-ketoglutarate|DL-lactate	C00026+C00186	2	https://www.kegg.jp/kegg-bin/show_pathway?ko04922+C00026+C00186
	Organismal Systems	Digestive system	ko04973	Carbohydrate digestion and absorption	D-Fructose|Propionic acid	C00095+C00163	2	https://www.kegg.jp/kegg-bin/show_pathway?ko04973+C00095+C00163
	Metabolism	Amino acid metabolism	ko00290	Valine, leucine and isoleucine biosynthesis	L-Leucine|2,3-Dihydroxy-3-methylbutyric acid	C00123+C04272	2	https://www.kegg.jp/kegg-bin/show_pathway?ko00290+C00123+C04272
	Organismal Systems	Digestive system	ko04974	Protein digestion and absorption	L-Leucine|Propionic acid	C00123+C00163	2	https://www.kegg.jp/kegg-bin/show_pathway?ko04974+C00123+C00163
	Metabolism	Carbohydrate metabolism	ko00030	Pentose phosphate pathway	D-Glucono-1,5-lactone|2'-Deoxy-D-ribose	C00198+C01801	2	https://www.kegg.jp/kegg-bin/show_pathway?ko00030+C00198+C01801
	Metabolism	Carbohydrate metabolism	ko00620	Pyruvate metabolism	DL-lactate|DL-lactate	C00256+C00186	2	https://www.kegg.jp/kegg-bin/show_pathway?ko00620+C00256+C00186
	Metabolism	Carbohydrate metabolism	ko00053	Ascorbate and aldarate metabolism	alpha-ketoglutarate	C00026	1	https://www.kegg.jp/kegg-bin/show_pathway?ko00053+C00026
	Metabolism	Amino acid metabolism	ko00220	Arginine biosynthesis	alpha-ketoglutarate	C00026	1	https://www.kegg.jp/kegg-bin/show_pathway?ko00220+C00026
	Metabolism	Amino acid metabolism	ko00250	Alanine, aspartate and glutamate metabolism	alpha-ketoglutarate	C00026	1	https://www.kegg.jp/kegg-bin/show_pathway?ko00250+C00026
	Metabolism	Amino acid metabolism	ko00300	Lysine biosynthesis	alpha-ketoglutarate	C00026	1	https://www.kegg.jp/kegg-bin/show_pathway?ko00300+C00026
	Metabolism	Amino acid metabolism	ko00310	Lysine degradation	alpha-ketoglutarate	C00026	1	https://www.kegg.jp/kegg-bin/show_pathway?ko00310+C00026
	Metabolism	Xenobiotics biodegradation and metabolism	ko00365	Furfural degradation	alpha-ketoglutarate	C00026	1	https://www.kegg.jp/kegg-bin/show_pathway?ko00365+C00026
	Metabolism	Metabolism of other amino acids	ko00430	Taurine and hypotaurine metabolism	alpha-ketoglutarate	C00026	1	https://www.kegg.jp/kegg-bin/show_pathway?ko00430+C00026
	Metabolism	Metabolism of other amino acids	ko00471	D-Glutamine and D-glutamate metabolism	alpha-ketoglutarate	C00026	1	https://www.kegg.jp/kegg-bin/show_pathway?ko00471+C00026
	Organismal Systems	Nervous system	ko04727	GABAergic synapse	alpha-ketoglutarate	C00026	1	https://www.kegg.jp/kegg-bin/show_pathway?ko04727+C00026
	Organismal Systems	Excretory system	ko04964	Proximal tubule bicarbonate reclamation	alpha-ketoglutarate	C00026	1	https://www.kegg.jp/kegg-bin/show_pathway?ko04964+C00026
	Organismal Systems	Digestive system	ko04976	Bile secretion	alpha-ketoglutarate	C00026	1	https://www.kegg.jp/kegg-bin/show_pathway?ko04976+C00026
	Metabolism	Carbohydrate metabolism	ko00052	Galactose metabolism	D-Fructose	C00095	1	https://www.kegg.jp/kegg-bin/show_pathway?ko00052+C00095
	Metabolism	Carbohydrate metabolism	ko00500	Starch and sucrose metabolism	D-Fructose	C00095	1	https://www.kegg.jp/kegg-bin/show_pathway?ko00500+C00095
	Environmental Information Processing	Membrane transport	ko02060	Phosphotransferase system (PTS)	D-Fructose	C00095	1	https://www.kegg.jp/kegg-bin/show_pathway?ko02060+C00095
	Organismal Systems	Sensory system	ko04742	Taste transduction	D-Fructose	C00095	1	https://www.kegg.jp/kegg-bin/show_pathway?ko04742+C00095
	Metabolism	Amino acid metabolism	ko00280	Valine, leucine and isoleucine degradation	L-Leucine	C00123	1	https://www.kegg.jp/kegg-bin/show_pathway?ko00280+C00123
	Metabolism	Biosynthesis of other secondary metabolites	ko00966	Glucosinolate biosynthesis	L-Leucine	C00123	1	https://www.kegg.jp/kegg-bin/show_pathway?ko00966+C00123
	Genetic Information Processing	Translation	ko00970	Aminoacyl-tRNA biosynthesis	L-Leucine	C00123	1	https://www.kegg.jp/kegg-bin/show_pathway?ko00970+C00123
	Environmental Information Processing	Signal transduction	ko04150	mTOR signaling pathway	L-Leucine	C00123	1	https://www.kegg.jp/kegg-bin/show_pathway?ko04150+C00123
	Organismal Systems	Digestive system	ko04978	Mineral absorption	L-Leucine	C00123	1	https://www.kegg.jp/kegg-bin/show_pathway?ko04978+C00123
	Metabolism	Xenobiotics biodegradation and metabolism	ko00642	Ethylbenzene degradation	Propionic acid	C00163	1	https://www.kegg.jp/kegg-bin/show_pathway?ko00642+C00163
	Metabolism	Metabolism of cofactors and vitamins	ko00760	Nicotinate and nicotinamide metabolism	Propionic acid	C00163	1	https://www.kegg.jp/kegg-bin/show_pathway?ko00760+C00163
	Metabolism	Global and overview maps	ko01220	Degradation of aromatic compounds	Propionic acid	C00163	1	https://www.kegg.jp/kegg-bin/show_pathway?ko01220+C00163
	Metabolism	Carbohydrate metabolism	ko00010	Glycolysis / Gluconeogenesis	DL-lactate	C00186	1	https://www.kegg.jp/kegg-bin/show_pathway?ko00010+C00186
	Environmental Information Processing	Signal transduction	ko04024	cAMP signaling pathway	DL-lactate	C00186	1	https://www.kegg.jp/kegg-bin/show_pathway?ko04024+C00186
	Metabolism	Lipid metabolism	ko00061	Fatty acid biosynthesis	Malonic acid	C00383	1	https://www.kegg.jp/kegg-bin/show_pathway?ko00061+C00383
	Metabolism	Nucleotide metabolism	ko00240	Pyrimidine metabolism	Malonic acid	C00383	1	https://www.kegg.jp/kegg-bin/show_pathway?ko00240+C00383
	Metabolism	Metabolism of other amino acids	ko00410	beta-Alanine metabolism	Malonic acid	C00383	1	https://www.kegg.jp/kegg-bin/show_pathway?ko00410+C00383
	Metabolism	Global and overview maps	ko01212	Fatty acid metabolism	Malonic acid	C00383	1	https://www.kegg.jp/kegg-bin/show_pathway?ko01212+C00383
	Metabolism	Metabolism of cofactors and vitamins	ko00740	Riboflavin metabolism	Ribitol	C00474	1	https://www.kegg.jp/kegg-bin/show_pathway?ko00740+C00474
	Metabolism	Metabolism of other amino acids	ko00472	D-Arginine and D-ornithine metabolism	D-Ornithine	C00515	1	https://www.kegg.jp/kegg-bin/show_pathway?ko00472+C00515
	Metabolism	Metabolism of cofactors and vitamins	ko00130	Ubiquinone and other terpenoid-quinone biosynthesis	Homogentisic acid	C00544	1	https://www.kegg.jp/kegg-bin/show_pathway?ko00130+C00544
	Metabolism	Amino acid metabolism	ko00350	Tyrosine metabolism	Homogentisic acid	C00544	1	https://www.kegg.jp/kegg-bin/show_pathway?ko00350+C00544
	Metabolism	Xenobiotics biodegradation and metabolism	ko00930	Caprolactam degradation	Cyclohexylamine	C00571	1	https://www.kegg.jp/kegg-bin/show_pathway?ko00930+C00571
	Metabolism	Metabolism of cofactors and vitamins	ko00770	Pantothenate and CoA biosynthesis	2,3-Dihydroxy-3-methylbutyric acid	C04272	1	https://www.kegg.jp/kegg-bin/show_pathway?ko00770+C04272
	Metabolism	Amino acid metabolism	ko00360	Phenylalanine metabolism	2-Hydroxyphenylacetic acid	C05852	1	https://www.kegg.jp/kegg-bin/show_pathway?ko00360+C05852
	Metabolism	Xenobiotics biodegradation and metabolism	ko00627	Aminobenzoate degradation	Nitrosobenzene	C06876	1	https://www.kegg.jp/kegg-bin/show_pathway?ko00627+C06876
pH 5.0 vs. pH 7.0	Metabolism	Global and overview maps	ko01100	Metabolic pathways	UDP-N-acetylglucosamine|Choline|L-Leucine|Citrate|D-Mannose|Oxalate|L-Sorbose|Pyridoxal (Vitamin B6)|D-gluconate|Pyridoxine|Malonic acid|Pantothenate|L-Gulonic gamma-lactone|N-Methyltyramine|Hydroxyacetone	C00043+C00114+C00123+C00158+C00159+C00209+C00247+C00250+C00257+C00314+C00383+C00864+C01040+C02442+C05235	15	https://www.kegg.jp/kegg-bin/show_pathway?ko01100+C00043+C00114+C00123+C00158+C00159+C00209+C00247+C00250+C00257+C00314+C00383+C00864+C01040+C02442+C05235
	Metabolism	Global and overview maps	ko01120	Microbial metabolism in diverse environments	Citrate|Oxalate|Pyridoxal (Vitamin B6)|D-gluconate|Pyridoxine|Nitrosobenzene	C00158+C00209+C00250+C00257+C00314+C06876	6	https://www.kegg.jp/kegg-bin/show_pathway?ko01120+C00158+C00209+C00250+C00257+C00314+C06876
	Metabolism	Global and overview maps	ko01110	Biosynthesis of secondary metabolites	L-Leucine|Citrate|D-gluconate|Pantothenate	C00123+C00158+C00257+C00864	4	https://www.kegg.jp/kegg-bin/show_pathway?ko01110+C00123+C00158+C00257+C00864
	Environmental Information Processing	Membrane transport	ko02010	ABC transporters	Choline|L-Leucine|D-Mannose	C00114+C00123+C00159	3	https://www.kegg.jp/kegg-bin/show_pathway?ko02010+C00114+C00123+C00159
	Metabolism	Carbohydrate metabolism	ko00520	Amino sugar and nucleotide sugar metabolism	UDP-N-acetylglucosamine|D-Mannose	C00043+C00159	2	https://www.kegg.jp/kegg-bin/show_pathway?ko00520+C00043+C00159
	Metabolism	Global and overview maps	ko01210	2-Oxocarboxylic acid metabolism	L-Leucine|Citrate	C00123+C00158	2	https://www.kegg.jp/kegg-bin/show_pathway?ko01210+C00123+C00158
	Metabolism	Global and overview maps	ko01230	Biosynthesis of amino acids	L-Leucine|Citrate	C00123+C00158	2	https://www.kegg.jp/kegg-bin/show_pathway?ko01230+C00123+C00158
	Metabolism	Carbohydrate metabolism	ko00630	Glyoxylate and dicarboxylate metabolism	Citrate|Oxalate	C00158+C00209	2	https://www.kegg.jp/kegg-bin/show_pathway?ko00630+C00158+C00209
	Metabolism	Global and overview maps	ko01200	Carbon metabolism	Citrate|D-gluconate	C00158+C00257	2	https://www.kegg.jp/kegg-bin/show_pathway?ko01200+C00158+C00257
	Metabolism	Carbohydrate metabolism	ko00051	Fructose and mannose metabolism	D-Mannose|L-Sorbose	C00159+C00247	2	https://www.kegg.jp/kegg-bin/show_pathway?ko00051+C00159+C00247
	Metabolism	Metabolism of cofactors and vitamins	ko00750	Vitamin B6 metabolism	Pyridoxal (Vitamin B6)|Pyridoxine	C00250+C00314	2	https://www.kegg.jp/kegg-bin/show_pathway?ko00750+C00250+C00314
	Organismal Systems	Digestive system	ko04977	Vitamin digestion and absorption	Pyridoxal (Vitamin B6)|Pantothenate	C00250+C00864	2	https://www.kegg.jp/kegg-bin/show_pathway?ko04977+C00250+C00864
	Metabolism	Metabolism of other amino acids	ko00410	beta-Alanine metabolism	Malonic acid|Pantothenate	C00383+C00864	2	https://www.kegg.jp/kegg-bin/show_pathway?ko00410+C00383+C00864
	Metabolism	Biosynthesis of other secondary metabolites	ko00524	Neomycin, kanamycin and gentamicin biosynthesis	UDP-N-acetylglucosamine	C00043	1	https://www.kegg.jp/kegg-bin/show_pathway?ko00524+C00043
	Metabolism	Glycan biosynthesis and metabolism	ko00540	Lipopolysaccharide biosynthesis	UDP-N-acetylglucosamine	C00043	1	https://www.kegg.jp/kegg-bin/show_pathway?ko00540+C00043
	Metabolism	Glycan biosynthesis and metabolism	ko00550	Peptidoglycan biosynthesis	UDP-N-acetylglucosamine	C00043	1	https://www.kegg.jp/kegg-bin/show_pathway?ko00550+C00043
	Metabolism	Amino acid metabolism	ko00260	Glycine, serine and threonine metabolism	Choline	C00114	1	https://www.kegg.jp/kegg-bin/show_pathway?ko00260+C00114
	Metabolism	Lipid metabolism	ko00564	Glycerophospholipid metabolism	Choline	C00114	1	https://www.kegg.jp/kegg-bin/show_pathway?ko00564+C00114
	Organismal Systems	Nervous system	ko04725	Cholinergic synapse	Choline	C00114	1	https://www.kegg.jp/kegg-bin/show_pathway?ko04725+C00114
	Organismal Systems	Digestive system	ko04976	Bile secretion	Choline	C00114	1	https://www.kegg.jp/kegg-bin/show_pathway?ko04976+C00114
	Metabolism	Amino acid metabolism	ko00280	Valine, leucine and isoleucine degradation	L-Leucine	C00123	1	https://www.kegg.jp/kegg-bin/show_pathway?ko00280+C00123
	Metabolism	Amino acid metabolism	ko00290	Valine, leucine and isoleucine biosynthesis	L-Leucine	C00123	1	https://www.kegg.jp/kegg-bin/show_pathway?ko00290+C00123
	Metabolism	Biosynthesis of other secondary metabolites	ko00966	Glucosinolate biosynthesis	L-Leucine	C00123	1	https://www.kegg.jp/kegg-bin/show_pathway?ko00966+C00123
	Genetic Information Processing	Translation	ko00970	Aminoacyl-tRNA biosynthesis	L-Leucine	C00123	1	https://www.kegg.jp/kegg-bin/show_pathway?ko00970+C00123
	Environmental Information Processing	Signal transduction	ko04150	mTOR signaling pathway	L-Leucine	C00123	1	https://www.kegg.jp/kegg-bin/show_pathway?ko04150+C00123
	Organismal Systems	Digestive system	ko04974	Protein digestion and absorption	L-Leucine	C00123	1	https://www.kegg.jp/kegg-bin/show_pathway?ko04974+C00123
	Organismal Systems	Digestive system	ko04978	Mineral absorption	L-Leucine	C00123	1	https://www.kegg.jp/kegg-bin/show_pathway?ko04978+C00123
	Metabolism	Carbohydrate metabolism	ko00020	Citrate cycle (TCA cycle)	Citrate	C00158	1	https://www.kegg.jp/kegg-bin/show_pathway?ko00020+C00158
	Metabolism	Amino acid metabolism	ko00250	Alanine, aspartate and glutamate metabolism	Citrate	C00158	1	https://www.kegg.jp/kegg-bin/show_pathway?ko00250+C00158
	Metabolism	Energy metabolism	ko00720	Carbon fixation pathways in prokaryotes	Citrate	C00158	1	https://www.kegg.jp/kegg-bin/show_pathway?ko00720+C00158
	Metabolism	Biosynthesis of other secondary metabolites	ko00997	Biosynthesis of various secondary metabolites - part 3	Citrate	C00158	1	https://www.kegg.jp/kegg-bin/show_pathway?ko00997+C00158
	Metabolism	Metabolism of terpenoids and polyketides	ko01053	Biosynthesis of siderophore group nonribosomal peptides	Citrate	C00158	1	https://www.kegg.jp/kegg-bin/show_pathway?ko01053+C00158
	Environmental Information Processing	Signal transduction	ko02020	Two-component system	Citrate	C00158	1	https://www.kegg.jp/kegg-bin/show_pathway?ko02020+C00158
	Organismal Systems	Sensory system	ko04742	Taste transduction	Citrate	C00158	1	https://www.kegg.jp/kegg-bin/show_pathway?ko04742+C00158
	Organismal Systems	Endocrine system	ko04922	Glucagon signaling pathway	Citrate	C00158	1	https://www.kegg.jp/kegg-bin/show_pathway?ko04922+C00158
	Metabolism	Carbohydrate metabolism	ko00052	Galactose metabolism	D-Mannose	C00159	1	https://www.kegg.jp/kegg-bin/show_pathway?ko00052+C00159
	Environmental Information Processing	Membrane transport	ko02060	Phosphotransferase system (PTS)	D-Mannose	C00159	1	https://www.kegg.jp/kegg-bin/show_pathway?ko02060+C00159
	Cellular Processes	Transport and catabolism	ko04142	Lysosome	D-Mannose	C00159	1	https://www.kegg.jp/kegg-bin/show_pathway?ko04142+C00159
	Organismal Systems	Immune system	ko04625	C-type lectin receptor signaling pathway	D-Mannose	C00159	1	https://www.kegg.jp/kegg-bin/show_pathway?ko04625+C00159
	Metabolism	Nucleotide metabolism	ko00230	Purine metabolism	Oxalate	C00209	1	https://www.kegg.jp/kegg-bin/show_pathway?ko00230+C00209
	Metabolism	Xenobiotics biodegradation and metabolism	ko00625	Chloroalkane and chloroalkene degradation	Oxalate	C00209	1	https://www.kegg.jp/kegg-bin/show_pathway?ko00625+C00209
	Metabolism	Carbohydrate metabolism	ko00030	Pentose phosphate pathway	D-gluconate	C00257	1	https://www.kegg.jp/kegg-bin/show_pathway?ko00030+C00257
	Metabolism	Lipid metabolism	ko00061	Fatty acid biosynthesis	Malonic acid	C00383	1	https://www.kegg.jp/kegg-bin/show_pathway?ko00061+C00383
	Metabolism	Nucleotide metabolism	ko00240	Pyrimidine metabolism	Malonic acid	C00383	1	https://www.kegg.jp/kegg-bin/show_pathway?ko00240+C00383
	Metabolism	Global and overview maps	ko01212	Fatty acid metabolism	Malonic acid	C00383	1	https://www.kegg.jp/kegg-bin/show_pathway?ko01212+C00383
	Metabolism	Carbohydrate metabolism	ko00040	Pentose and glucuronate interconversions	D-Lyxose	C00476	1	https://www.kegg.jp/kegg-bin/show_pathway?ko00040+C00476
	Metabolism	Carbohydrate metabolism	ko00650	Butanoate metabolism	Diacetyl	C00741	1	https://www.kegg.jp/kegg-bin/show_pathway?ko00650+C00741
	Metabolism	Metabolism of cofactors and vitamins	ko00770	Pantothenate and CoA biosynthesis	Pantothenate	C00864	1	https://www.kegg.jp/kegg-bin/show_pathway?ko00770+C00864
	Metabolism	Carbohydrate metabolism	ko00053	Ascorbate and aldarate metabolism	L-Gulonic gamma-lactone	C01040	1	https://www.kegg.jp/kegg-bin/show_pathway?ko00053+C01040
	Metabolism	Amino acid metabolism	ko00350	Tyrosine metabolism	N-Methyltyramine	C02442	1	https://www.kegg.jp/kegg-bin/show_pathway?ko00350+C02442
	Metabolism	Carbohydrate metabolism	ko00640	Propanoate metabolism	Hydroxyacetone	C05235	1	https://www.kegg.jp/kegg-bin/show_pathway?ko00640+C05235
	Metabolism	Xenobiotics biodegradation and metabolism	ko00627	Aminobenzoate degradation	Nitrosobenzene	C06876	1	https://www.kegg.jp/kegg-bin/show_pathway?ko00627+C06876
